# Supplementary material for: Herpes Simplex Type 1 UL43 Multiple Membrane-Spanning Protein Increases Energy Metabolism in Host Cells through Interacting with ARL2
Source: Cells. 2022 Nov 14;11(22):3594. doi: 10.3390/cells11223594 (PMC9688820; doi:10.3390/cells11223594)
Supplement: Supplementary file 1 [file cells-11-03594-s001.zip]

Archive with 1 entries (1 files):
- cells-2011596-supplementary.pdf
